# Supplementary material for: Melatonin Alleviates Copper Toxicity via Improving ROS Metabolism and Antioxidant Defense Response in Tomato Seedlings
Source: Antioxidants (Basel). 2022 Apr 11;11(4):758. doi: 10.3390/antiox11040758 (PMC9025625; doi:10.3390/antiox11040758)
Supplement: Supplementary file 1 [file antioxidants-11-00758-s001.zip]

Archive with 1 entries (1 files):
- antioxidants-1609812-supplementary.pdf
